# Supplementary material for: Impact of African swine fever emergency on the mental health of first responders in the Dominican Republic
Source: PLoS One. 2026 Feb 3;21(2):e0342159. doi: 10.1371/journal.pone.0342159 (PMC12867258; doi:10.1371/journal.pone.0342159)
Supplement: S4 File — (XLSX) [file pone.0342159.s004.xlsx]

## Sheet: OPA_OriginalData
S4a. Node-Level centrality metrics for network based on overall proportion of agreement (OPA), original data only.
Node	Degree	Betweeness	Closeness	Eigenvector
Anger or frustration	3	0.005	0.44	0.116
Change in activity	1	0	0.38	0.037
Difficulty social	10	0.12	0.65	0.667
Extreme emotion changes	6	0.005	0.54	0.519
Hopelessness or sadness	3	0.003	0.43	0.138
Intrusive thoughts 1	9	0.01	0.59	0.752
Intrusive thoughts 2	11	0.05	0.63	0.829
Job satisfaction	9	0.05	0.61	0.672
Less confidence	8	0.01	0.59	0.662
Lost work	8	0.02	0.58	0.631
MH visits	14	0.14	0.79	1
Negative social	3	0	0.46	0.206
Physical health	9	0.11	0.62	0.564
Poor memory	10	0.04	0.66	0.775
Positive future	7	0.01	0.58	0.595
Reduced energy	6	0.15	0.59	0.33
Reduced enjoyment	8	0.07	0.61	0.543
Reduced sleep	7	0.03	0.58	0.493
Treat neighbors same	3	0	0.46	0.24
Trouble concentrating	11	0.05	0.68	0.849

## Sheet: OPA_10
S4b. Sensitivity analysis: node-level centrality metrics for network based on overall proportion of agreement (OPA), with 10% simulated randomness in OPA values.
Node name	Network plot label	Number of iterations where node was present	Mean Degree	Standard deviation of degree	Mean Betweenness	Standard deviation of betweenness	Mean closeness	Standard deviation of closeness	Mean Eigenvector	Standard deviation of eigenvector	Proportion of iterations where node was present (out of 1,000)
Anger or frustration	anger	1000	3.13	0.772	0.0128	0.0209	0.445	0.0397	0.146	0.056	1
Change in activity	changeactivity_binary	961	1.4	0.648	0.00425	0.0177	0.394	0.0478	0.068	0.0478	0.961
Difficulty social	difficulttodosocial_binary	1000	9.43	0.995	0.11	0.0374	0.632	0.0329	0.678	0.0787	1
Extreme emotion changes	extremechanges	1000	5.82	0.848	0.0127	0.0203	0.532	0.0281	0.525	0.0712	1
Hopelessness or sadness	hopelesssadness	999	3.15	0.755	0.0127	0.0233	0.444	0.038	0.165	0.0559	0.999
Intrusive thoughts 1	intrusivethoughts1	1000	8.5	0.958	0.0228	0.0216	0.586	0.0304	0.75	0.0806	1
Intrusive thoughts 2	intrusivethoughts2	1000	10.3	1.03	0.0644	0.0324	0.623	0.0362	0.828	0.0814	1
Job satisfaction	jobsatis_binary_worse	1000	8.59	0.987	0.0556	0.0298	0.601	0.0306	0.683	0.0812	1
Less confidence	lessconfidence	1000	7.63	0.944	0.0221	0.0223	0.577	0.0315	0.663	0.0795	1
Lost work	lostwork	1000	7.62	0.949	0.0322	0.0275	0.57	0.0301	0.635	0.08	1
Started or increased mental health visits	mhvisits	1000	13	1.08	0.13	0.0392	0.739	0.0397	0.997	0.0164	1
Negative social	negbehsocial	1000	3.12	0.757	0.00641	0.0192	0.462	0.0319	0.227	0.0592	1
Physical health	physhealth_binary	1000	8.52	0.969	0.105	0.0401	0.599	0.0309	0.58	0.0784	1
Poor memory	poormemory	1000	9.39	0.998	0.0477	0.0259	0.631	0.0321	0.774	0.0785	1
Positive future	posfuture	1000	6.72	0.875	0.0196	0.022	0.561	0.0291	0.599	0.0747	1
Reduced energy	renergy	1000	5.85	0.864	0.117	0.0451	0.571	0.0273	0.355	0.0696	1
Reduced enjoyment	renjoy	1000	7.62	0.928	0.0722	0.0325	0.596	0.0276	0.557	0.0774	1
Reduced sleep	rsleep	1000	6.73	0.897	0.0359	0.0238	0.562	0.0281	0.508	0.0737	1
Attended ASF outbreaks in the field	seenASF_2	378	1.2	0.425	0.00213	0.013	0.391	0.0951	0.0743	0.0461	0.378
Time spent working	timeworking_binary	387	1.24	0.489	0.00282	0.0133	0.394	0.103	0.0744	0.0458	0.387
Treat neighbors same	treatneighsame	1000	3.1	0.795	0.00702	0.0212	0.464	0.0356	0.254	0.063	1
Trouble concentrating	troubleconc	1000	10.2	1.02	0.0534	0.0273	0.647	0.0362	0.844	0.0801	1

## Sheet: OPA_20
S4c. Sensitivity analysis: node-level centrality metrics for network based on overall proportion of agreement (OPA), with 20% simulated randomness in OPA values.
Node name	Network plot label	Number of iterations where node was present	Mean Degree	Standard deviation of degree	Mean Betweenness	Standard deviation of betweenness	Mean closeness	Standard deviation of closeness	Mean Eigenvector	Standard deviation of eigenvector	Proportion of iterations where node was present (out of 1,000)
Anger or frustration	anger	997	3.26	1.04	0.0167	0.0249	0.451	0.0487	0.179	0.0838	0.997
Change in activity	changeactivity_binary	930	1.84	0.926	0.00801	0.0211	0.41	0.0604	0.107	0.0724	0.93
Difficulty social	difficulttodosocial_binary	1000	8.85	1.34	0.0982	0.045	0.614	0.0405	0.686	0.115	1
Extreme emotion changes	extremechanges	1000	5.64	1.22	0.0187	0.0247	0.529	0.0368	0.529	0.11	1
Hopelessness or sadness	hopelesssadness	999	3.28	1.06	0.0165	0.0249	0.452	0.0457	0.198	0.0848	0.999
Intrusive thoughts 1	intrusivethoughts1	1000	8.13	1.3	0.0344	0.0317	0.582	0.0384	0.752	0.115	1
Intrusive thoughts 2	intrusivethoughts2	1000	9.66	1.36	0.0697	0.0394	0.614	0.0431	0.825	0.111	1
Job satisfaction	jobsatis_binary_worse	1000	8	1.27	0.0561	0.0344	0.589	0.0363	0.679	0.112	1
Less confidence	lessconfidence	1000	7.19	1.22	0.0287	0.0281	0.566	0.037	0.66	0.111	1
Lost work	lostwork	1000	7.3	1.2	0.0388	0.0315	0.565	0.0349	0.643	0.108	1
Started or increased mental health visits	mhvisits	1000	11.9	1.42	0.12	0.0455	0.7	0.0461	0.984	0.0431	1
Negative social	negbehsocial	998	3.26	1.05	0.01	0.0218	0.464	0.0417	0.253	0.0896	0.998
Physical health	physhealth_binary	1000	8.08	1.29	0.0974	0.0464	0.591	0.0372	0.594	0.114	1
Poor memory	poormemory	1000	8.87	1.36	0.0559	0.0362	0.615	0.0389	0.775	0.111	1
Positive future	posfuture	1000	6.48	1.2	0.0261	0.0282	0.553	0.0373	0.603	0.112	1
Reduced energy	renergy	1000	5.67	1.17	0.0947	0.053	0.555	0.0397	0.376	0.0989	1
Reduced enjoyment	renjoy	1000	7.3	1.24	0.0685	0.0394	0.585	0.0336	0.573	0.107	1
Reduced sleep	rsleep	1000	6.46	1.27	0.0414	0.0328	0.553	0.0362	0.517	0.107	1
Attended ASF outbreaks in the field	seenASF_2	607	1.47	0.719	0.00422	0.0151	0.404	0.0941	0.0999	0.0628	0.607
Time spent working	timeworking_binary	589	1.51	0.732	0.00308	0.0105	0.407	0.0996	0.102	0.0663	0.589
Treat neighbors same	treatneighsame	996	3.25	1.07	0.00959	0.0214	0.467	0.0432	0.28	0.097	0.996
Trouble concentrating	troubleconc	1000	9.74	1.43	0.0625	0.0367	0.632	0.0428	0.848	0.111	1

## Sheet: OPA_30
S4d. Sensitivity analysis: node-level centrality metrics for network based on overall proportion of agreement (OPA), with 30% simulated randomness in OPA values.
Node name	Network plot label	Number of iterations where node was present	Mean Degree	Standard deviation of degree	Mean Betweenness	Standard deviation of betweenness	Mean closeness	Standard deviation of closeness	Mean Eigenvector	Standard deviation of eigenvector	Proportion of iterations where node was present (out of 1,000)
Anger or frustration	anger	998	3.45	1.23	0.0218	0.0285	0.459	0.0535	0.218	0.105	0.998
Change in activity	changeactivity_binary	941	2.19	1.07	0.00861	0.0198	0.421	0.0662	0.147	0.0934	0.941
Difficulty social	difficulttodosocial_binary	1000	8.34	1.54	0.091	0.0479	0.598	0.0444	0.686	0.142	1
Extreme emotion changes	extremechanges	1000	5.54	1.47	0.0262	0.0313	0.527	0.0432	0.531	0.135	1
Hopelessness or sadness	hopelesssadness	995	3.44	1.31	0.0199	0.0283	0.458	0.0543	0.232	0.113	0.995
Intrusive thoughts 1	intrusivethoughts1	1000	7.6	1.48	0.0399	0.036	0.573	0.0423	0.731	0.138	1
Intrusive thoughts 2	intrusivethoughts2	1000	8.96	1.59	0.0708	0.0443	0.601	0.0469	0.805	0.13	1
Job satisfaction	jobsatis_binary_worse	1000	7.66	1.52	0.0593	0.0393	0.579	0.0425	0.683	0.139	1
Less confidence	lessconfidence	1000	6.98	1.53	0.0378	0.0345	0.561	0.0443	0.659	0.142	1
Lost work	lostwork	1000	7.02	1.48	0.0454	0.0376	0.562	0.042	0.642	0.14	1
Started or increased mental health visits	mhvisits	1000	11.1	1.63	0.117	0.0526	0.671	0.0486	0.969	0.0625	1
Negative social	negbehsocial	994	3.52	1.27	0.0144	0.0242	0.468	0.0485	0.286	0.116	0.994
Physical health	physhealth_binary	1000	7.65	1.51	0.089	0.0502	0.58	0.0418	0.599	0.136	1
Poor memory	poormemory	1000	8.32	1.56	0.0584	0.0383	0.6	0.0439	0.762	0.133	1
Positive future	posfuture	1000	6.26	1.5	0.0332	0.0342	0.547	0.043	0.597	0.137	1
Reduced energy	renergy	1000	5.56	1.4	0.0745	0.0508	0.542	0.0446	0.407	0.125	1
Reduced enjoyment	renjoy	1000	7.02	1.56	0.0641	0.0437	0.574	0.0421	0.587	0.14	1
Reduced sleep	rsleep	1000	6.32	1.4	0.0447	0.0339	0.548	0.0411	0.535	0.129	1
Attended ASF outbreaks in the field	seenASF_2	767	1.76	0.908	0.00656	0.0186	0.406	0.0722	0.13	0.0835	0.767
Time spent working	timeworking_binary	774	1.7	0.892	0.0064	0.0186	0.402	0.0647	0.124	0.0799	0.774
Treat neighbors same	treatneighsame	997	3.46	1.29	0.0154	0.0265	0.47	0.0483	0.302	0.12	0.997
Trouble concentrating	troubleconc	1000	8.89	1.65	0.064	0.0429	0.609	0.0476	0.813	0.134	1

## Sheet: OPA_40
S4e. Sensitivity analysis: node-level centrality metrics for network based on overall proportion of agreement (OPA), with 40% simulated randomness in OPA values.
Node name	Network plot label	Number of iterations where node was present	Mean Degree	Standard deviation of degree	Mean Betweenness	Standard deviation of betweenness	Mean closeness	Standard deviation of closeness	Mean Eigenvector	Standard deviation of eigenvector	Proportion of iterations where node was present (out of 1,000)
Anger or frustration	anger	991	3.61	1.45	0.0239	0.0307	0.466	0.0634	0.26	0.132	0.991
Change in activity	changeactivity_binary	963	2.52	1.19	0.0114	0.0205	0.431	0.0571	0.19	0.113	0.963
Difficulty social	difficulttodosocial_binary	1000	7.85	1.83	0.0812	0.0494	0.588	0.052	0.686	0.167	1
Extreme emotion changes	extremechanges	1000	5.51	1.57	0.0308	0.032	0.529	0.0461	0.537	0.151	1
Hopelessness or sadness	hopelesssadness	998	3.77	1.5	0.0256	0.0321	0.472	0.0613	0.281	0.14	0.998
Intrusive thoughts 1	intrusivethoughts1	1000	7.25	1.69	0.0448	0.0369	0.569	0.0463	0.716	0.164	1
Intrusive thoughts 2	intrusivethoughts2	1000	8.34	1.74	0.0712	0.0448	0.592	0.0493	0.778	0.156	1
Job satisfaction	jobsatis_binary_worse	1000	7.25	1.72	0.0596	0.0423	0.573	0.0474	0.674	0.16	1
Less confidence	lessconfidence	1000	6.69	1.62	0.0408	0.0351	0.556	0.0456	0.65	0.156	1
Lost work	lostwork	1000	6.59	1.64	0.0455	0.0371	0.553	0.046	0.624	0.157	1
Started or increased mental health visits	mhvisits	1000	10.2	1.9	0.111	0.0568	0.648	0.0513	0.933	0.106	1
Negative social	negbehsocial	996	3.79	1.57	0.0188	0.027	0.477	0.0594	0.323	0.146	0.996
Physical health	physhealth_binary	1000	7.28	1.67	0.0789	0.0493	0.574	0.0472	0.616	0.161	1
Poor memory	poormemory	1000	7.87	1.78	0.0614	0.0441	0.591	0.0472	0.748	0.159	1
Positive future	posfuture	999	6	1.6	0.0337	0.0333	0.54	0.0445	0.588	0.161	0.999
Reduced energy	renergy	999	5.45	1.61	0.0614	0.0484	0.534	0.0516	0.435	0.157	0.999
Reduced enjoyment	renjoy	1000	6.74	1.77	0.0615	0.0438	0.567	0.0493	0.595	0.169	1
Reduced sleep	rsleep	1000	6.12	1.65	0.0459	0.0363	0.545	0.0485	0.544	0.155	1
Attended ASF outbreaks in the field	seenASF_2	850	2.07	1.09	0.00779	0.0176	0.421	0.0738	0.167	0.105	0.85
Time spent working	timeworking_binary	841	2.17	1.11	0.00822	0.0183	0.427	0.0846	0.172	0.108	0.841
Treat neighbors same	treatneighsame	993	3.75	1.5	0.0187	0.0254	0.479	0.0584	0.337	0.146	0.993
Trouble concentrating	troubleconc	1000	8.5	1.75	0.069	0.0433	0.601	0.0472	0.805	0.154	1

## Sheet: OPA_50
S4f. Sensitivity analysis: node-level centrality metrics for network based on overall proportion of agreement (OPA), with 50% simulated randomness in OPA values.
Node name	Network plot label	Number of iterations where node was present	Mean Degree	Standard deviation of degree	Mean Betweenness	Standard deviation of betweenness	Mean closeness	Standard deviation of closeness	Mean Eigenvector	Standard deviation of eigenvector	Proportion of iterations where node was present (out of 1,000)
Anger or frustration	anger	992	3.94	1.57	0.0269	0.0313	0.478	0.059	0.32	0.156	0.992
Change in activity	changeactivity_binary	954	2.94	1.41	0.0147	0.0225	0.447	0.0618	0.249	0.146	0.954
Difficulty social	difficulttodosocial_binary	1000	7.35	1.91	0.075	0.0491	0.577	0.0525	0.678	0.185	1
Extreme emotion changes	extremechanges	1000	5.41	1.71	0.0348	0.0342	0.528	0.0499	0.537	0.173	1
Hopelessness or sadness	hopelesssadness	991	3.99	1.57	0.0266	0.032	0.482	0.0574	0.338	0.155	0.991
Intrusive thoughts 1	intrusivethoughts1	1000	6.84	1.85	0.0509	0.0439	0.562	0.0485	0.692	0.182	1
Intrusive thoughts 2	intrusivethoughts2	1000	7.84	1.9	0.0706	0.0463	0.585	0.0526	0.758	0.173	1
Job satisfaction	jobsatis_binary_worse	1000	6.84	1.77	0.059	0.0441	0.564	0.0493	0.658	0.177	1
Less confidence	lessconfidence	999	6.39	1.77	0.0455	0.0375	0.551	0.0493	0.636	0.179	0.999
Lost work	lostwork	1000	6.26	1.84	0.0469	0.0405	0.548	0.0519	0.614	0.184	1
Started or increased mental health visits	mhvisits	1000	9.28	1.94	0.101	0.0573	0.625	0.0517	0.89	0.136	1
Negative social	negbehsocial	992	4.06	1.71	0.0233	0.0274	0.485	0.0627	0.365	0.171	0.992
Physical health	physhealth_binary	1000	6.88	1.87	0.0678	0.0461	0.564	0.0519	0.624	0.181	1
Poor memory	poormemory	1000	7.53	1.95	0.0635	0.0437	0.581	0.0524	0.738	0.178	1
Positive future	posfuture	1000	5.84	1.69	0.0384	0.036	0.537	0.0482	0.585	0.174	1
Reduced energy	renergy	999	5.46	1.75	0.0538	0.0426	0.529	0.0546	0.471	0.182	0.999
Reduced enjoyment	renjoy	1000	6.66	1.9	0.0586	0.0424	0.563	0.0526	0.626	0.186	1
Reduced sleep	rsleep	1000	5.94	1.75	0.0464	0.037	0.54	0.0516	0.555	0.177	1
Attended ASF outbreaks in the field	seenASF_2	922	2.46	1.23	0.0107	0.0196	0.431	0.0596	0.209	0.125	0.922
Time spent working	timeworking_binary	929	2.53	1.27	0.0111	0.0199	0.435	0.0653	0.218	0.128	0.929
Treat neighbors same	treatneighsame	991	3.98	1.65	0.0211	0.0258	0.484	0.0573	0.372	0.164	0.991
Trouble concentrating	troubleconc	1000	8	1.83	0.0691	0.044	0.591	0.049	0.786	0.16	1

## Sheet: PPA_OriginalData
S4g. Node-level centrality metrics for network based on positive proportion of agreement (PPA), original data only.
Node name	Degree	Betweeness	Closeness	Eigenvector
Anger or frustration	15	0.13	1	1
Hopelessness or sadness	15	0.13	1	1
Reduced enjoyment of life	13	0.06	0.88	0.933
Reduced sleep	13	0.06	0.88	0.926
Physical health	10	0.03	0.75	0.758
Reduced energy	11	0.02	0.79	0.842
Attended ASF outbreaks in the field	11	0.02	0.79	0.842
Time spent working	9	0.006	0.71	0.745
Experienced negative social behaviors	7	0.004	0.65	0.598
Changes in physical exercise	6	0	0.63	0.535
Difficulty doing social activities	5	0	0.6	0.46
Extreme changes in feelings	7	0	0.65	0.628
Job satisfaction	5	0	0.6	0.445
Less self-worth or confidence	3	0	0.56	0.275
Started or increased mental health visits	6	0	0.63	0.512
Poor memory	6	0	0.63	0.512

## Sheet: PPA_10
S4h. Sensitivity analysis: node-level centrality metrics for network based on positive proportion of agreement (PPA), with 10% simulated randomness in PPA values.
Node name	Network plot label	Number of iterations where node was present	Mean Degree	Standard deviation of degree	Mean Betweenness	Standard deviation of betweenness	Mean closeness	Standard deviation of closeness	Mean Eigenvector	Standard deviation of eigenvector	Proportion of iterations where node was present (out of 1,000)
Anger or frustration	anger	1000	14.5	0.905	0.248	0.0854	0.769	0.0504	0.996	0.0169	1
Attended ASF outbreaks in the field	seenASF_2	1000	7.92	1.84	0.0418	0.0481	0.587	0.0559	0.708	0.0788	1
Changes in physical exercise	changeactivity_binary	1000	4.98	1.48	0.0311	0.0469	0.523	0.0431	0.429	0.0922	1
Difficulty doing social activities	difficulttodosocial_binary	999	3.28	1.73	0.0258	0.0442	0.491	0.0469	0.264	0.128	0.999
Experienced negative social behaviors	negbehsocial	1000	5.11	1.64	0.0296	0.0459	0.527	0.0453	0.454	0.0997	1
Extreme changes in feelings	extremechanges	1000	5.1	1.68	0.0309	0.0471	0.527	0.0453	0.449	0.11	1
Hopelessness or sadness	hopelesssadness	1000	12.2	1.49	0.128	0.0594	0.698	0.0598	0.911	0.0531	1
Intrusive thoughts 1	intrusivethoughts1	881	2.17	1.1	0.0166	0.036	0.42	0.0854	0.125	0.0859	0.881
Intrusive thoughts 2	intrusivethoughts2	853	2.14	1.1	0.0173	0.0362	0.423	0.085	0.127	0.0831	0.853
Job satisfaction	jobsatis_binary_worse	1000	4.78	1.32	0.0291	0.0457	0.52	0.0396	0.429	0.0764	1
Less self-worth or confidence	lessconfidence	1000	3.83	1.2	0.0272	0.043	0.502	0.0353	0.327	0.0774	1
Lost work	lostwork	864	2.09	1.07	0.0198	0.0409	0.423	0.0923	0.121	0.0812	0.864
Physical health	physhealth_binary	1000	8.56	1.41	0.0485	0.0536	0.602	0.0474	0.754	0.0551	1
Poor memory	poormemory	1000	4.2	1.64	0.0287	0.0453	0.509	0.0426	0.356	0.106	1
Positive for future	posfuture	868	2.1	1.07	0.016	0.0342	0.429	0.107	0.121	0.082	0.868
Reduced energy	renergy	1000	9.38	1.37	0.0573	0.0536	0.622	0.0492	0.795	0.0567	1
Reduced enjoyment of life	renjoy	1000	8.24	2.43	0.047	0.0529	0.597	0.0723	0.724	0.101	1
Reduced sleep	rsleep	1000	11.2	1.3	0.0925	0.0577	0.668	0.0522	0.882	0.0495	1
Started or increased mental health visits	mhvisits	894	2.96	2.08	0.0182	0.0362	0.446	0.106	0.196	0.176	0.894
Time spent working	timeworking_binary	1000	9.86	1.02	0.0687	0.0559	0.633	0.0414	0.818	0.0619	1
Treat neighbors the same	treatneighsame	853	2.12	1.11	0.0179	0.0363	0.423	0.089	0.125	0.084	0.853
Trouble concentrating	troubleconc	854	2.12	1.05	0.016	0.0348	0.422	0.094	0.123	0.0859	0.854

## Sheet: PPA_20
S4i. Sensitivity analysis: node-level centrality metrics for network based on positive proportion of agreement (PPA), with 20% simulated randomness in PPA values.
Node name	Network plot label	Number of iterations where node was present	Mean Degree	Standard deviation of degree	Mean Betweenness	Standard deviation of betweenness	Mean closeness	Standard deviation of closeness	Mean Eigenvector	Standard deviation of eigenvector	Proportion of iterations where node was present (out of 1,000)
Anger or frustration	anger	1000	13.7	1.76	0.184	0.0546	0.738	0.0543	0.993	0.0224	1
Attended ASF outbreaks in the field	seenASF_2	1000	8.3	1.54	0.0548	0.0498	0.602	0.04	0.721	0.11	1
Changes in physical exercise	changeactivity_binary	1000	5.41	1.66	0.0319	0.0338	0.537	0.0442	0.441	0.114	1
Difficulty doing social activities	difficulttodosocial_binary	996	4.09	1.58	0.0234	0.0306	0.502	0.0505	0.301	0.119	0.996
Experienced negative social behaviors	negbehsocial	1000	5.78	1.61	0.0348	0.036	0.547	0.0421	0.489	0.111	1
Extreme changes in feelings	extremechanges	1000	5.65	1.56	0.0342	0.0363	0.544	0.0415	0.466	0.112	1
Hopelessness or sadness	hopelesssadness	1000	11.2	2.1	0.101	0.049	0.67	0.0566	0.871	0.0953	1
Intrusive thoughts 1	intrusivethoughts1	988	3.56	1.58	0.0195	0.0276	0.472	0.0614	0.239	0.129	0.988
Intrusive thoughts 2	intrusivethoughts2	983	3.63	1.56	0.0201	0.0262	0.475	0.0563	0.242	0.127	0.983
Job satisfaction	jobsatis_binary_worse	998	5.25	1.83	0.0289	0.0324	0.528	0.0575	0.423	0.142	0.998
Less self-worth or confidence	lessconfidence	994	4.7	1.71	0.0265	0.0317	0.517	0.0538	0.363	0.126	0.994
Lost work	lostwork	981	3.56	1.57	0.0197	0.0263	0.472	0.0593	0.235	0.126	0.981
Physical health	physhealth_binary	1000	8.16	1.9	0.0458	0.0391	0.597	0.0491	0.708	0.113	1
Poor memory	poormemory	998	4.7	1.71	0.026	0.0315	0.515	0.0541	0.364	0.129	0.998
Positive for future	posfuture	982	3.57	1.6	0.0206	0.0283	0.472	0.0606	0.234	0.127	0.982
Reduced energy	renergy	1000	8.56	2.48	0.052	0.0413	0.607	0.0631	0.71	0.159	1
Reduced enjoyment of life	renjoy	1000	7.58	1.78	0.0425	0.0378	0.585	0.0477	0.66	0.107	1
Reduced sleep	rsleep	1000	10.1	2.38	0.0773	0.0477	0.644	0.0622	0.815	0.122	1
Started or increased mental health visits	mhvisits	978	3.56	1.6	0.0203	0.0285	0.472	0.0578	0.237	0.13	0.978
Time spent working	timeworking_binary	1000	9.21	2.48	0.0626	0.0431	0.622	0.0646	0.744	0.154	1
Treat neighbors the same	treatneighsame	980	3.62	1.6	0.0205	0.0275	0.475	0.0589	0.243	0.132	0.98
Trouble concentrating	troubleconc	983	3.53	1.57	0.0187	0.0258	0.471	0.0583	0.236	0.128	0.983

## Sheet: PPA_30
S4j. Sensitivity analysis: node-level centrality metrics for network based on positive proportion of agreement (PPA), with 30% simulated randomness in PPA values.
Node name	Network plot label	Number of iterations where node was present	Mean Degree	Standard deviation of degree	Mean Betweenness	Standard deviation of betweenness	Mean closeness	Standard deviation of closeness	Mean Eigenvector	Standard deviation of eigenvector	Proportion of iterations where node was present (out of 1,000)
Anger or frustration	anger	1000	9.51	1.85	0.137	0.0591	0.631	0.0478	0.935	0.11	1
Attended ASF outbreaks in the field	seenASF_2	1000	6.13	1.87	0.0546	0.0422	0.548	0.0517	0.642	0.191	1
Changes in physical exercise	changeactivity_binary	998	4.71	1.76	0.0365	0.0331	0.504	0.0558	0.461	0.197	0.998
Difficulty doing social activities	difficulttodosocial_binary	997	4.8	1.8	0.0377	0.0342	0.506	0.0596	0.468	0.204	0.997
Experienced negative social behaviors	negbehsocial	998	5.14	1.87	0.0429	0.0378	0.519	0.0571	0.515	0.202	0.998
Extreme changes in feelings	extremechanges	998	4.87	1.78	0.0378	0.0336	0.509	0.0582	0.48	0.205	0.998
Hopelessness or sadness	hopelesssadness	1000	6.47	2.09	0.0613	0.0469	0.557	0.0566	0.675	0.201	1
Intrusive thoughts 1	intrusivethoughts1	998	4.76	1.8	0.0376	0.0355	0.505	0.058	0.463	0.205	0.998
Intrusive thoughts 2	intrusivethoughts2	1000	4.81	1.86	0.0398	0.0363	0.506	0.0601	0.467	0.207	1
Job satisfaction	jobsatis_binary_worse	995	4.71	1.82	0.0364	0.0338	0.503	0.0581	0.461	0.205	0.995
Less self-worth or confidence	lessconfidence	996	4.75	1.78	0.0378	0.0349	0.504	0.0576	0.461	0.201	0.996
Lost work	lostwork	999	4.8	1.84	0.0383	0.0347	0.507	0.059	0.471	0.205	0.999
Physical health	physhealth_binary	1000	5.78	1.82	0.0492	0.0385	0.541	0.051	0.613	0.189	1
Poor memory	poormemory	1000	4.81	1.85	0.0391	0.0365	0.505	0.0608	0.466	0.208	1
Positive for future	posfuture	999	4.85	1.84	0.0389	0.0354	0.508	0.0578	0.474	0.204	0.999
Reduced energy	renergy	999	5.49	1.94	0.0464	0.041	0.534	0.055	0.578	0.199	0.999
Reduced enjoyment of life	renjoy	999	5.46	1.87	0.0458	0.0399	0.528	0.0573	0.559	0.206	0.999
Reduced sleep	rsleep	999	5.84	1.8	0.0503	0.0386	0.542	0.0505	0.619	0.19	0.999
Started or increased mental health visits	mhvisits	996	4.72	1.8	0.0365	0.0336	0.503	0.0592	0.462	0.202	0.996
Time spent working	timeworking_binary	999	6.14	1.78	0.0547	0.0412	0.549	0.0494	0.641	0.183	0.999
Treat neighbors the same	treatneighsame	993	4.82	1.74	0.0387	0.034	0.507	0.0558	0.47	0.202	0.993
Trouble concentrating	troubleconc	996	4.76	1.78	0.0373	0.0341	0.505	0.0593	0.464	0.203	0.996

[truncated: 2 more sheets: PPA_40, PPA_50]
