# Supplementary material for: Impact of African swine fever emergency on the mental health of first responders in the Dominican Republic
Source: PLoS One. 2026 Feb 3;21(2):e0342159. doi: 10.1371/journal.pone.0342159 (PMC12867258; doi:10.1371/journal.pone.0342159)
Supplement: S3 Table — *NA = Not applicable to this network. (XLSX) [file pone.0342159.s007.xlsx]

## Sheet: Sheet1
Supplementary Table 3. Local node-level centrality measures for nodes in high OPA and high PPA networks. *NA = Not applicable to this network.
		High OPA Network					High PPA Network
Node	Description	Degree	Betweeness (Normalized)	Closeness (Normalized)	Eigenvector	Eccentricity	Degree	Betweeness (Normalized)	Closeness (Normalized)	Eigenvector	Eccentricity
Anger or frustration	Anger or frustration	3	0.005	0.44	0.116	3	15	0.13	1	1	1
Change in activity	Changes in physical exercise	1	0	0.38	0.037	3	6	0	0.63	0.535	2
Difficulty social	Difficulty doing social activities	10	0.12	0.65	0.667	3	5	0	0.6	0.46	2
Extreme emotion changes	Extreme changes in feelings	6	0.005	0.54	0.519	3	7	0	0.65	0.628	2
Hopelessness or sadness	Hopelessness or sadness	3	0.003	0.43	0.138	4	15	0.13	1	1	1
Intrusive thoughts 1	Intrusive thoughts of death or dying	9	0.01	0.59	0.752	3	NA	NA	NA	NA	NA
Intrusive thoughts 2	Intrusive thoughts that family or community would be improved if they were gone	11	0.05	0.63	0.829	3	NA	NA	NA	NA	NA
Job satisfaction	Job satisfaction	9	0.05	0.61	0.672	3	5	0	0.6	0.445	2
Less confidence	Less self-worth or confidence	8	0.01	0.59	0.662	3	3	0	0.56	0.275	2
Lost work	Lost work	8	0.02	0.58	0.631	3	NA	NA	NA	NA	NA
MH visits	Started or increased mental health visits	14	0.14	0.79	1	2	6	0	0.63	0.512	2
Negative social	Experienced negative social behaviors	3	0	0.46	0.206	3	7	0.004	0.65	0.598	2
Physical health	Physical health	9	0.11	0.62	0.564	3	10	0.03	0.75	0.758	2
Poor memory	Poor memory	10	0.04	0.66	0.775	3	6	0	0.63	0.512	2
Positive future	Positive about the future	7	0.01	0.58	0.595	3	NA	NA	NA	NA	NA
Reduced energy	Reduced energy	6	0.15	0.59	0.33	2	11	0.02	0.79	0.842	2
Reduced enjoyment	Reduced enjoyment of life	8	0.07	0.61	0.543	3	13	0.06	0.88	0.933	2
Reduced sleep	Reduced sleep	7	0.03	0.58	0.493	3	13	0.06	0.88	0.926	2
Treat neighbors same	Treat neighbors the same	3	0	0.46	0.24	4	NA	NA	NA	NA	NA
Trouble concentrating	Trouble concentrating	11	0.05	0.68	0.849	3	NA	NA	NA	NA	NA
Attended outbreaks	Attended ASF outbreaks in the field	NA	NA	NA	NA	NA	11	0.02	0.79	0.842	2
Time working	Time spent working	NA	NA	NA	NA	NA	9	0.006	0.71	0.745	2
